# Supplementary material for: First Report on the Latvian SARS-CoV-2 Isolate Genetic Diversity
Source: Front Med (Lausanne). 2021 Apr 6;8:626000. doi: 10.3389/fmed.2021.626000 (PMC8055824; doi:10.3389/fmed.2021.626000)
Supplement: Supplementary Table 1 — Annotation and occurrence of 247 variants identifiable among 133 Latvian SARS-CoV-2 isolates sequenced (sorted by occurrence). [file Table_1.xlsx]

## Sheet: Sheet1
Variant	Reference	Position in genome	Variant	Variant class	Region affected	Amino acid change	Function of the mature peptide	Variant frequency	Occurence among Latvian isolates
5'UTR:241	C	241	T	Extragenic	5'UTR	241	N/A	129	0.9699
NSP3:F106F	C	3037	T	Silent	NSP3	F106F	Predicted phosphoesterase, papain-like proteinase	128	0.9624
NSP12b:P314L	C	14408	T	SNP	NSP12b	P314L	RNA-dependent RNA polymerase, post-ribosomal frameshift	128	0.9624
S:D614G	A	23403	G	SNP	S	D614G	Spike	128	0.9624
N:RG203KR	GGG	28881	AAC	SNP	N	RG203KR	Nucleocapsid protein	59	0.4436
ORF3a:Q57H	G	25563	T	SNP	ORF3a	Q57H	ORF3a protein	41	0.3083
NSP14:C279C	C	18877	T	Silent	NSP14	C279C	3'-to-5' exonuclease	36	0.2707
NSP2:N133D	A	1202	G	SNP	NSP2	N133D	Non-Structural protein 2	34	0.2556
NSP8:T141M	C	12513	T	SNP	NSP8	T141M	Non-Structural Protein 8	34	0.2556
ORF3a:L106L	C	25710	T	Silent	ORF3a	L106L	ORF3a protein	33	0.2481
N:R203K	G	28881	A	SNP	N	R203K	Nucleocapsid protein	32	0.2406
NSP12b:A88V	C	13730	T	SNP	NSP12b	A88V	RNA-dependent RNA polymerase, post-ribosomal frameshift	22	0.1654
NSP3:P1867S	C	8318	T	SNP	NSP3	P1867S	Predicted phosphoesterase, papain-like proteinase	12	0.0902
NSP12b:A37S	TG	13575	CT	SNP	NSP12b	A37S	RNA-dependent RNA polymerase, post-ribosomal frameshift	11	0.0827
NSP15:N73N	T	19839	C	Silent	NSP15	N73N	endoRNAse	11	0.0827
NSP1:V60V	T	445	C	Silent	NSP1	V60V	Leader protein	10	0.0752
NSP3:T1189T	C	6286	T	Silent	NSP3	T1189T	Predicted phosphoesterase, papain-like proteinase	10	0.0752
NSP5:N51N	C	10207	T	Silent	NSP5	N51N	3C-like proteinase	10	0.0752
NSP15:R206M	G	20237	T	SNP	NSP15	R206M	endoRNAse	10	0.0752
NSP16:A199A	G	21255	C	Silent	NSP16	A199A	2'-O-ribose methyltransferase	10	0.0752
S:A222V	C	22227	T	SNP	S	A222V	Spike	10	0.0752
S:E654K	G	23522	A	SNP	S	E654K	Spike	10	0.0752
S:R683R	G	23611	T	Silent	S	R683R	Spike	10	0.0752
ORF3a:P104L	C	25703	T	SNP	ORF3a	P104L	ORF3a protein	10	0.0752
ORF3a:L147F	C	25831	T	SNP	ORF3a	L147F	ORF3a protein	10	0.0752
M:L93L	C	26801	G	Silent	M	L93L	Membrane	10	0.0752
ORF8:H17H	C	27944	T	Silent	ORF8	H17H	ORF8 protein	10	0.0752
N:A220V	C	28932	T	SNP	N	A220V	Nucleocapsid protein	10	0.0752
ORF10:V30L	G	29645	T	SNP	ORF10	V30L	ORF10 protein	10	0.0752
NSP3:S1682S	C	7765	T	Silent	NSP3	S1682S	Predicted phosphoesterase, papain-like proteinase	7	0.0526
NSP2:I251M	A	1558	G	SNP	NSP2	I251M	Non-Structural protein 2	6	0.0451
NSP3:V190V	T	3289	C	Silent	NSP3	V190V	Predicted phosphoesterase, papain-like proteinase	6	0.0451
NSP5:G79G	A	10291	G	Silent	NSP5	G79G	3C-like proteinase	6	0.0451
NSP12b:D131D	C	13860	T	Silent	NSP12b	D131D	RNA-dependent RNA polymerase, post-ribosomal frameshift	6	0.0451
N:A211V	C	28905	T	SNP	N	A211V	Nucleocapsid protein	6	0.0451
NSP3:I617I	C	4570	T	Silent	NSP3	I617I	Predicted phosphoesterase, papain-like proteinase	5	0.0376
NSP3:F1354F	C	6781	T	Silent	NSP3	F1354F	Predicted phosphoesterase, papain-like proteinase	5	0.0376
NSP6:A161A	C	11455	T	Silent	NSP6	A161A	Transmembrane protein	5	0.0376
NSP12b:N619N	C	15324	T	Silent	NSP12b	N619N	RNA-dependent RNA polymerase, post-ribosomal frameshift	5	0.0376
NSP12b:A762S	G	15751	T	SNP	NSP12b	A762S	RNA-dependent RNA polymerase, post-ribosomal frameshift	5	0.0376
NSP13:V6V	T	16254	C	Silent	NSP13	V6V	Helicase	5	0.0376
NSP14:V125F	G	18412	T	SNP	NSP14	V125F	3'-to-5' exonuclease	5	0.0376
NSP14:V483V	C	19488	T	Silent	NSP14	V483V	3'-to-5' exonuclease	5	0.0376
S:L5F	C	21575	T	SNP	S	L5F	Spike	5	0.0376
N:RG203KL	GGGG	28881	AACT	SNP	N	RG203KL	Nucleocapsid protein	5	0.0376
NSP2:T85I	C	1059	T	SNP	NSP2	T85I	Non-Structural protein 2	4	0.0301
NSP3:P822S	C	5183	T	SNP	NSP3	P822S	Predicted phosphoesterase, papain-like proteinase	4	0.0301
NSP3:L1035F	C	5822	T	SNP	NSP3	L1035F	Predicted phosphoesterase, papain-like proteinase	4	0.0301
NSP10:P59P	G	13201	A	Silent	NSP10	P59P	Growth-factor-like protein	4	0.0301
NSP12b:A440V	C	14786	T	SNP	NSP12b	A440V	RNA-dependent RNA polymerase, post-ribosomal frameshift	4	0.0301
NSP12b:N543N	T	15096	C	Silent	NSP12b	N543N	RNA-dependent RNA polymerase, post-ribosomal frameshift	4	0.0301
NSP15:L216L	A	20268	G	Silent	NSP15	L216L	endoRNAse	4	0.0301
S:A27V	C	21642	T	SNP	S	A27V	Spike	4	0.0301
S:N856N	C	24130	T	Silent	S	N856N	Spike	4	0.0301
ORF7b:C41F	G	27877	T	SNP	ORF7b	C41F	ORF7b protein	4	0.0301
N:A138S	G	28685	T	SNP	N	A138S	Nucleocapsid protein	4	0.0301
NSP1:L16L	C	313	T	Silent	NSP1	L16L	Leader protein	3	0.0226
NSP3:H295Y	C	3602	T	SNP	NSP3	H295Y	Predicted phosphoesterase, papain-like proteinase	3	0.0226
NSP4:P187H	C	9114	A	SNP	NSP4	P187H	Transmembrane protein	3	0.0226
NSP4:Y391Y	T	9727	C	Silent	NSP4	Y391Y	Transmembrane protein	3	0.0226
NSP5:G71S	G	10265	A	SNP	NSP5	G71S	3C-like proteinase	3	0.0226
NSP12b:V835V	A	15972	G	Silent	NSP12b	V835V	RNA-dependent RNA polymerase, post-ribosomal frameshift	3	0.0226
NSP15:T33I	C	19718	T	SNP	NSP15	T33I	endoRNAse	3	0.0226
ORF3a:D27Y	G	25471	T	SNP	ORF3a	D27Y	ORF3a protein	3	0.0226
E:S60S	T	26424	C	Silent	E	S60S	Envelope	3	0.0226
M:C64F	G	26713	T	SNP	M	C64F	Membrane	3	0.0226
M:D209Y	G	27147	T	SNP	M	D209Y	Membrane	3	0.0226
5'UTR:36	C	36	G	Extragenic	5'UTR	36	N/A	2	0.015
NSP2:G212D	G	1440	A	SNP	NSP2	G212D	Non-Structural protein 2	2	0.015
NSP2:S369S	C	1912	T	Silent	NSP2	S369S	Non-Structural protein 2	2	0.015
NSP2:T528I	C	2388	T	SNP	NSP2	T528I	Non-Structural protein 2	2	0.015
NSP2:L578V	T	2537	G	SNP	NSP2	L578V	Non-Structural protein 2	2	0.015
NSP3:D218E	C	3373	A	SNP	NSP3	D218E	Predicted phosphoesterase, papain-like proteinase	2	0.015
NSP3:M494M	C	4202	T	Silent	NSP3	M494M	Predicted phosphoesterase, papain-like proteinase	2	0.015
NSP3:S1023F	C	5787	T	SNP	NSP3	S1023F	Predicted phosphoesterase, papain-like proteinase	2	0.015
NSP3:S1038F	C	5832	T	SNP	NSP3	S1038F	Predicted phosphoesterase, papain-like proteinase	2	0.015
NSP3:S1285F	C	6573	T	SNP	NSP3	S1285F	Predicted phosphoesterase, papain-like proteinase	2	0.015
NSP3:P1316L	C	6666	T	SNP	NSP3	P1316L	Predicted phosphoesterase, papain-like proteinase	2	0.015
NSP6:L37F	G	11083	T	SNP	NSP6	L37F	Transmembrane protein	2	0.015
NSP8:V34F	G	12191	T	SNP	NSP8	V34F	Non-Structural Protein 8	2	0.015
NSP12b:D490D	C	14937	T	Silent	NSP12b	D490D	RNA-dependent RNA polymerase, post-ribosomal frameshift	2	0.015
NSP12b:D751D	C	15720	T	Silent	NSP12b	D751D	RNA-dependent RNA polymerase, post-ribosomal frameshift	2	0.015
NSP12b:K771K	G	15780	A	Silent	NSP12b	K771K	RNA-dependent RNA polymerase, post-ribosomal frameshift	2	0.015
NSP13:F81F	T	16479	C	Silent	NSP13	F81F	Helicase	2	0.015
NSP13:S350L	C	17285	T	SNP	NSP13	S350L	Helicase	2	0.015
NSP13:S485L	C	17690	T	SNP	NSP13	S485L	Helicase	2	0.015
S:L54L	G	21724	A	Silent	S	L54L	Spike	2	0.015
S:L226V	T	22238	G	SNP	S	L226V	Spike	2	0.015
ORF3a:V13L	G	25429	T	SNP	ORF3a	V13L	ORF3a protein	2	0.015
M:F53F	C	26681	T	Silent	M	F53F	Membrane	2	0.015
M:V60L	G	26700	T	SNP	M	V60L	Membrane	2	0.015
N:R40C	C	28391	T	SNP	N	R40C	Nucleocapsid protein	2	0.015
N:H145Y	C	28706	T	SNP	N	H145Y	Nucleocapsid protein	2	0.015
N:P162P	T	28759	C	Silent	N	P162P	Nucleocapsid protein	2	0.015
N:S180I	G	28812	T	SNP	N	S180I	Nucleocapsid protein	2	0.015
N:S194L	C	28854	T	SNP	N	S194L	Nucleocapsid protein	2	0.015
N:T265I	C	29067	T	SNP	N	T265I	Nucleocapsid protein	2	0.015
N:Y298Y	C	29167	T	Silent	N	Y298Y	Nucleocapsid protein	2	0.015
N:D371G	A	29385	G	SNP	N	D371G	Nucleocapsid protein	2	0.015
N:P383L	C	29421	T	SNP	N	P383L	Nucleocapsid protein	2	0.015
5'UTR:210	G	210	T	Extragenic	5'UTR	210	N/A	1	0.0075
NSP1:P80L	C	504	T	SNP	NSP1	P80L	Leader protein	1	0.0075
NSP1:M85I	G	520	T	SNP	NSP1	M85I	Leader protein	1	0.0075
NSP1:V169V	T	772	C	Silent	NSP1	V169V	Leader protein	1	0.0075
NSP2:K45K	G	940	A	Silent	NSP2	K45K	Non-Structural protein 2	1	0.0075
NSP2:R46K	G	942	A	SNP	NSP2	R46K	Non-Structural protein 2	1	0.0075
NSP2:C50C	C	955	T	Silent	NSP2	C50C	Non-Structural protein 2	1	0.0075
NSP2:S138L	C	1218	T	SNP	NSP2	S138L	Non-Structural protein 2	1	0.0075
NSP2:T166I	C	1302	T	SNP	NSP2	T166I	Non-Structural protein 2	1	0.0075
NSP2:Y207Y	C	1426	T	Silent	NSP2	Y207Y	Non-Structural protein 2	1	0.0075
NSP2:V230M	G	1493	A	SNP	NSP2	V230M	Non-Structural protein 2	1	0.0075
NSP2:D268	ATG	1605	.	Deletion	NSP2	D268	Non-Structural protein 2	1	0.0075
NSP2:S299F	C	1701	T	SNP	NSP2	S299F	Non-Structural protein 2	1	0.0075
NSP2:G339S	G	1820	A	SNP	NSP2	G339S	Non-Structural protein 2	1	0.0075
NSP2:S369S	C	1912	A	Silent	NSP2	S369S	Non-Structural protein 2	1	0.0075
NSP2:T388I	C	1968	T	SNP	NSP2	T388I	Non-Structural protein 2	1	0.0075
NSP2:G392R	G	1979	A	SNP	NSP2	G392R	Non-Structural protein 2	1	0.0075
NSP2:I436I	C	2113	T	Silent	NSP2	I436I	Non-Structural protein 2	1	0.0075
NSP2:Y537Y	C	2416	T	Silent	NSP2	Y537Y	Non-Structural protein 2	1	0.0075
NSP3:V50V	A	2869	G	Silent	NSP3	V50V	Predicted phosphoesterase, papain-like proteinase	1	0.0075
NSP3:A58T	G	2891	A	SNP	NSP3	A58T	Predicted phosphoesterase, papain-like proteinase	1	0.0075
NSP3:A150A	T	3169	C	Silent	NSP3	A150A	Predicted phosphoesterase, papain-like proteinase	1	0.0075
NSP3:D163Y	G	3206	T	SNP	NSP3	D163Y	Predicted phosphoesterase, papain-like proteinase	1	0.0075
NSP3:Q203R	A	3327	G	SNP	NSP3	Q203R	Predicted phosphoesterase, papain-like proteinase	1	0.0075
NSP3:S284G	A	3569	G	SNP	NSP3	S284G	Predicted phosphoesterase, papain-like proteinase	1	0.0075
NSP3:V325F	G	3692	T	SNP	NSP3	V325F	Predicted phosphoesterase, papain-like proteinase	1	0.0075
NSP3:V325V	C	3695	T	Silent	NSP3	V325V	Predicted phosphoesterase, papain-like proteinase	1	0.0075
NSP3:H342Y	C	3743	T	SNP	NSP3	H342Y	Predicted phosphoesterase, papain-like proteinase	1	0.0075
NSP3:A496A	G	4207	T	Silent	NSP3	A496A	Predicted phosphoesterase, papain-like proteinase	1	0.0075
NSP3:T504I	C	4230	T	SNP	NSP3	T504I	Predicted phosphoesterase, papain-like proteinase	1	0.0075
NSP3:T678I	C	4752	T	SNP	NSP3	T678I	Predicted phosphoesterase, papain-like proteinase	1	0.0075
NSP3:P874S	C	5339	T	SNP	NSP3	P874S	Predicted phosphoesterase, papain-like proteinase	1	0.0075
NSP3:Q995Q	G	5704	A	Silent	NSP3	Q995Q	Predicted phosphoesterase, papain-like proteinase	1	0.0075
NSP3:D1148E	T	6163	A	SNP	NSP3	D1148E	Predicted phosphoesterase, papain-like proteinase	1	0.0075
NSP3:V1150A	T	6168	C	SNP	NSP3	V1150A	Predicted phosphoesterase, papain-like proteinase	1	0.0075
NSP3:G1164G	A	6211	G	Silent	NSP3	G1164G	Predicted phosphoesterase, papain-like proteinase	1	0.0075
NSP3:A1183V	C	6267	T	SNP	NSP3	A1183V	Predicted phosphoesterase, papain-like proteinase	1	0.0075
NSP3:S1206L	C	6336	T	SNP	NSP3	S1206L	Predicted phosphoesterase, papain-like proteinase	1	0.0075
NSP3:K1211N	G	6352	T	SNP	NSP3	K1211N	Predicted phosphoesterase, papain-like proteinase	1	0.0075
NSP3:P1228L	C	6402	T	SNP	NSP3	P1228L	Predicted phosphoesterase, papain-like proteinase	1	0.0075
NSP3:D1242D	C	6445	T	Silent	NSP3	D1242D	Predicted phosphoesterase, papain-like proteinase	1	0.0075
NSP3:S1296F	C	6606	T	SNP	NSP3	S1296F	Predicted phosphoesterase, papain-like proteinase	1	0.0075
NSP3:T1303T	C	6628	T	Silent	NSP3	T1303T	Predicted phosphoesterase, papain-like proteinase	1	0.0075
NSP3:I1409V	A	6944	G	SNP	NSP3	I1409V	Predicted phosphoesterase, papain-like proteinase	1	0.0075
NSP3:M1441I	G	7042	T	SNP	NSP3	M1441I	Predicted phosphoesterase, papain-like proteinase	1	0.0075
NSP3:L1453M	T	7076	A	SNP	NSP3	L1453M	Predicted phosphoesterase, papain-like proteinase	1	0.0075
NSP3:N1778D	A	8051	G	SNP	NSP3	N1778D	Predicted phosphoesterase, papain-like proteinase	1	0.0075
NSP3:S1843F	C	8247	T	SNP	NSP3	S1843F	Predicted phosphoesterase, papain-like proteinase	1	0.0075
NSP4:A87V	C	8814	T	SNP	NSP4	A87V	Transmembrane protein	1	0.0075
NSP4:D188D	C	9118	T	Silent	NSP4	D188D	Transmembrane protein	1	0.0075
NSP4:L264F	C	9344	T	SNP	NSP4	L264F	Transmembrane protein	1	0.0075
NSP4:S432G	A	9848	G	SNP	NSP4	S432G	Transmembrane protein	1	0.0075
NSP4:C469C	T	9961	C	Silent	NSP4	C469C	Transmembrane protein	1	0.0075
NSP5:L32L	T	10150	C	Silent	NSP5	L32L	3C-like proteinase	1	0.0075
NSP5:V114V	G	10396	T	Silent	NSP5	V114V	3C-like proteinase	1	0.0075
NSP5:R131R	G	10447	A	Silent	NSP5	R131R	3C-like proteinase	1	0.0075
NSP5:P132P	C	10450	T	Silent	NSP5	P132P	3C-like proteinase	1	0.0075
NSP5:F134F	C	10456	T	Silent	NSP5	F134F	3C-like proteinase	1	0.0075
NSP5:P184L	C	10605	T	SNP	NSP5	P184L	3C-like proteinase	1	0.0075
NSP5:L271L	C	10868	T	Silent	NSP5	L271L	3C-like proteinase	1	0.0075
NSP6:A136V	C	11379	T	SNP	NSP6	A136V	Transmembrane protein	1	0.0075
NSP6:T222T	T	11638	C	Silent	NSP6	T222T	Transmembrane protein	1	0.0075
NSP7:K70N	G	12052	T	SNP	NSP7	K70N	Non-Structural Protein 7	1	0.0075
NSP8:R51L	G	12243	T	SNP	NSP8	R51L	Non-Structural Protein 8	1	0.0075
NSP8:P133S	C	12488	T	SNP	NSP8	P133S	Non-Structural Protein 8	1	0.0075
NSP9:P80T	C	12923	A	SNP	NSP9	P80T	ssRNA-binding protein	1	0.0075
NSP9:M101I	G	12988	T	SNP	NSP9	M101I	ssRNA-binding protein	1	0.0075
NSP10:P59T	C	13199	A	SNP	NSP10	P59T	Growth-factor-like protein	1	0.0075
NSP10:P84S	C	13274	T	SNP	NSP10	P84S	Growth-factor-like protein	1	0.0075
NSP10:P136S	C	13430	T	SNP	NSP10	P136S	Growth-factor-like protein	1	0.0075
NSP12b:A190D	C	14036	A	SNP	NSP12b	A190D	RNA-dependent RNA polymerase, post-ribosomal frameshift	1	0.0075
NSP12b:D282D	T	14313	C	Silent	NSP12b	D282D	RNA-dependent RNA polymerase, post-ribosomal frameshift	1	0.0075
NSP12b:A302S	G	14371	T	SNP	NSP12b	A302S	RNA-dependent RNA polymerase, post-ribosomal frameshift	1	0.0075
NSP12b:V466I	G	14863	A	SNP	NSP12b	V466I	RNA-dependent RNA polymerase, post-ribosomal frameshift	1	0.0075
NSP12b:H590H	C	15237	T	Silent	NSP12b	H590H	RNA-dependent RNA polymerase, post-ribosomal frameshift	1	0.0075
NSP12b:M624V	A	15337	G	SNP	NSP12b	M624V	RNA-dependent RNA polymerase, post-ribosomal frameshift	1	0.0075
NSP12b:D729Y	G	15652	T	SNP	NSP12b	D729Y	RNA-dependent RNA polymerase, post-ribosomal frameshift	1	0.0075
NSP12b:E735D	G	15672	T	SNP	NSP12b	E735D	RNA-dependent RNA polymerase, post-ribosomal frameshift	1	0.0075
NSP12b:G765G	C	15763	T	Silent	NSP12b	G765G	RNA-dependent RNA polymerase, post-ribosomal frameshift	1	0.0075
NSP12b:I838I	C	15981	T	Silent	NSP12b	I838I	RNA-dependent RNA polymerase, post-ribosomal frameshift	1	0.0075
NSP12b:S904L	C	16178	T	SNP	NSP12b	S904L	RNA-dependent RNA polymerase, post-ribosomal frameshift	1	0.0075
NSP13:A18V	C	16289	T	SNP	NSP13	A18V	Helicase	1	0.0075
NSP13:P172S	C	16750	T	SNP	NSP13	P172S	Helicase	1	0.0075
NSP13:Y211Y	C	16870	A	Silent	NSP13	Y211Y	Helicase	1	0.0075
NSP13:E261D	G	17019	T	SNP	NSP13	E261D	Helicase	1	0.0075
NSP13:H290Y	C	17104	T	SNP	NSP13	H290Y	Helicase	1	0.0075
NSP13:V510V	C	17766	T	Silent	NSP13	V510V	Helicase	1	0.0075
NSP14:G44V	G	18170	T	SNP	NSP14	G44V	3'-to-5' exonuclease	1	0.0075
NSP14:N71N	C	18252	T	Silent	NSP14	N71N	3'-to-5' exonuclease	1	0.0075
NSP14:V91V	C	18312	T	Silent	NSP14	V91V	3'-to-5' exonuclease	1	0.0075
NSP14:V120L	G	18397	T	SNP	NSP14	V120L	3'-to-5' exonuclease	1	0.0075
NSP14:V136I	G	18445	A	SNP	NSP14	V136I	3'-to-5' exonuclease	1	0.0075
NSP14:V236V	C	18747	T	Silent	NSP14	V236V	3'-to-5' exonuclease	1	0.0075
NSP14:F326F	C	19017	T	Silent	NSP14	F326F	3'-to-5' exonuclease	1	0.0075
NSP14:I363V	A	19126	G	SNP	NSP14	I363V	3'-to-5' exonuclease	1	0.0075
NSP14:P443S	C	19366	T	SNP	NSP14	P443S	3'-to-5' exonuclease	1	0.0075
NSP15:V10L	G	19648	T	SNP	NSP15	V10L	endoRNAse	1	0.0075
NSP15:G17R	G	19669	A	SNP	NSP15	G17R	endoRNAse	1	0.0075
NSP15:P65S	C	19813	T	SNP	NSP15	P65S	endoRNAse	1	0.0075
NSP15:V186V	C	20178	T	Silent	NSP15	V186V	endoRNAse	1	0.0075
NSP16:S33R	A	20755	C	SNP	NSP16	S33R	2'-O-ribose methyltransferase	1	0.0075
S:K206R	A	22179	G	SNP	S	K206R	Spike	1	0.0075
S:T299I	C	22458	T	SNP	S	T299I	Spike	1	0.0075
S:T323I	C	22530	T	SNP	S	T323I	Spike	1	0.0075
S:L335L	G	22567	A	Silent	S	L335L	Spike	1	0.0075
S:P384S	C	22712	T	SNP	S	P384S	Spike	1	0.0075
S:V433V	T	22861	C	Silent	S	V433V	Spike	1	0.0075
S:N440K	T	22882	G	SNP	S	N440K	Spike	1	0.0075
S:D467D	T	22963	C	Silent	S	D467D	Spike	1	0.0075
S:A522V	C	23127	T	SNP	S	A522V	Spike	1	0.0075
S:A623V	C	23430	T	SNP	S	A623V	Spike	1	0.0075
S:A626S	G	23438	T	SNP	S	A626S	Spike	1	0.0075
S:S640S	T	23482	C	Silent	S	S640S	Spike	1	0.0075
S:G838G	T	24076	C	Silent	S	G838G	Spike	1	0.0075
S:A893A	A	24241	T	Silent	S	A893A	Spike	1	0.0075
S:F1148F	C	25006	T	Silent	S	F1148F	Spike	1	0.0075
ORF3a:T34A	A	25492	G	SNP	ORF3a	T34A	ORF3a protein	1	0.0075
ORF3a:I37V	A	25501	G	SNP	ORF3a	I37V	ORF3a protein	1	0.0075
ORF3a:W69C	G	25599	T	SNP	ORF3a	W69C	ORF3a protein	1	0.0075
ORF3a:A110S	G	25720	T	SNP	ORF3a	A110S	ORF3a protein	1	0.0075
ORF3a:T151A	A	25843	G	SNP	ORF3a	T151A	ORF3a protein	1	0.0075
E:V58F	G	26416	T	SNP	E	V58F	Envelope	1	0.0075
M:A2V	C	26527	T	SNP	M	A2V	Membrane	1	0.0075
M:D3G	A	26530	G	SNP	M	D3G	Membrane	1	0.0075
ORF7a:I10V	A	27421	G	SNP	ORF7a	I10V	ORF7a protein	1	0.0075
ORF7b:S5L	C	27769	T	SNP	ORF7b	S5L	ORF7b protein	1	0.0075
ORF7b:W29C	G	27842	T	SNP	ORF7b	W29C	ORF7b protein	1	0.0075
ORF8:I9T	T	27919	C	SNP	ORF8	I9T	ORF8 protein	1	0.0075
ORF8:E64*	G	28083	T	Stop introduction	ORF8	E64*	ORF8 protein	1	0.0075
ORF8:Y73H	T	28110	C	SNP	ORF8	Y73H	ORF8 protein	1	0.0075
ORF8:V114F	G	28233	T	SNP	ORF8	V114F	ORF8 protein	1	0.0075
ORF8:R115C	C	28236	T	SNP	ORF8	R115C	ORF8 protein	1	0.0075
ORF8:V116S	TGT	28238	ATC	SNP	ORF8	V116S	ORF8 protein	1	0.0075
ORF8:V117L	G	28242	C	SNP	ORF8	V117L	ORF8 protein	1	0.0075
ORF8:L118V	T	28245	G	SNP	ORF8	L118V	ORF8 protein	1	0.0075
N:G34W	G	28373	T	SNP	N	G34W	Nucleocapsid protein	1	0.0075
N:S37L	C	28383	T	SNP	N	S37L	Nucleocapsid protein	1	0.0075
N:L161L	T	28756	C	Silent	N	L161L	Nucleocapsid protein	1	0.0075
N:K169R	A	28779	G	SNP	N	K169R	Nucleocapsid protein	1	0.0075
N:S193T	G	28851	C	SNP	N	S193T	Nucleocapsid protein	1	0.0075
N:F274F	C	29095	T	Silent	N	F274F	Nucleocapsid protein	1	0.0075
N:P309L	C	29199	T	SNP	N	P309L	Nucleocapsid protein	1	0.0075
N:D348D	T	29317	C	Silent	N	D348D	Nucleocapsid protein	1	0.0075
3'UTR:29706	G	29706	T	Extragenic	3'UTR	29706	N/A	1	0.0075
3'UTR:29708	C	29708	T	Extragenic	3'UTR	29708	N/A	1	0.0075
3'UTR:29721	C	29721	A	Extragenic	3'UTR	29721	N/A	1	0.0075
3'UTR:29734	G	29734	C	Extragenic	3'UTR	29734	N/A	1	0.0075
